# Supplementary material for: Pre- or Perioperative Immunotherapy Combined with Chemotherapy Versus Chemotherapy Alone in Resectable Non-Small Cell Lung Cancer (NSCLC): A Systematic Literature Review
Source: Cancers (Basel). 2026 Jun 20;18(12):2002. doi: 10.3390/cancers18122002 (PMC13297150; doi:10.3390/cancers18122002)
Supplement: Supplementary file 1 [file cancers-18-02002-s001.zip]

Archive with 2 entries (2 files):
- Supplementary_materials_Table S1. PRISMA_Abstract_Checklist.pdf
- Supplementary_materials_Table S2. PRISMA Checklist-2.pdf
